# Supplementary material for: Low-Temperature Predicted Structures of Ag2S (Silver Sulfide)
Source: Nanomaterials (Basel). 2023 Sep 25;13(19):2638. doi: 10.3390/nano13192638 (PMC10574637; doi:10.3390/nano13192638)
Supplement: Supplementary file 1 [file nanomaterials-13-02638-s001.zip]

Archive with 1 entries (1 files):
- nanomaterials-2595278-supplementary.pdf
